# Supplementary material for: Targeting programmed cell death pathways: emerging therapeutic strategies for diabetic kidney disease
Source: Front Endocrinol (Lausanne). 2025 Jun 11;16:1513895. doi: 10.3389/fendo.2025.1513895 (PMC12187695; doi:10.3389/fendo.2025.1513895)
Supplement: Supplementary file 1 [file Table1.xlsx]

## Sheet: Sheet1
Abbreviation	Full name
DKD	diabetic kidney disease
SGLT2	sodium-glucose cotransporter 2
GLP1	glucagon-like peptide-1
GFR	glomerular filtration rate
GBM	glomerular basement membrane
ECM	extracellular matrix
ROS	reactive oxygen species
Apaf-1	protease-activating factor 1
TGF-β	Transforming growth factor β
ATP	adenosine triphosphate
AIFs	apoptosis-inducing factors
CAD	Caspase-Activated DNase
TNF	tumor necrosis factor
TRAIL	TNF-related apoptosis-inducing ligand
TNFR1	type 1 TNF receptor
DR4	TRAIL-R1
DR5	TRAIL-R2
FADD	Fas-associated protein with death domain
DISC	death-inducing signaling complex
TSP	thrombospondin
NLRP3A350V	Nlrp3 Gate-of-function mutant
AGEs	advanced glycation end-products
RTECs	renal tubular epithelial cells
TGFBR2	type 2 transmembrane receptor
NOX	NADPH Oxidase
Txnip	Thioredoxin-interacting protein
Trx12	thioredoxin 1
PTECs	proximal tubular epithelial cells
RBMX	RNA-binding motif protein X-linked protein
GSH	glutathione
Cys	cysteine
GPXs	glutathione peroxidases
MVA	mevalonate
IPP	isopentenyl pyrophosphate
TFR1	transferrin receptor 1
TF	transferrin
LIP	labile iron pool
DMT1	divalent metal transporter 1
FPN	Ferroportin
LOXs	lipoxygenases
PUFAs	polyunsaturated fatty acids
MUFAs	monounsaturated forms
ACSL4	acyl-CoA synthetase 4
LPCAT3	lysophosphatidylcholine acyltransferase 3
ALOX15	arachidonate 15-lipoxygenase
FSP1	ferroptosis inhibitor 1
SLC7A11	Solute carrier family 7 member 11
S15	serine 15
DNA-PK	DNA-dependent protein kinase
HIF-1α	hypoxia-inducible factor-1α
HO-1	heme oxygenase-1
PI3K	phosphatidylinositol 3-kinase
AMPK	AMP-activated protein kinase
mTOR	mammalian target of rapamycin
FOXO1	the transcription factor forkhead box proteins O1
SIRTs	Sirtuins
TFEB	Transcription factor EB
GLP-1RAs	GLP1 receptor agonists
TCM	Traditional Chinese medicine
TFA	Total flavonoids of Abelmoschus manihot
m6A	N6-methyladenosine
FPS	Fucinose gum
ZGJTYS	Zuogui-Jiangtang-Yishen decoction
MGM	Mangiferin monosodium salt
Rosi	rosiglitazone
PD	Platycodon grandiflorum D
QRXZYQF	Qingre Xiaozheng Yiqi Fang
PINK	PTEN-induced kinase 1
CCL2	CC-chemokine ligand 2
nsMRAs	non-steroidal mineralocorticoid receptor antagonist
MCP-1	monocyte chemoattractant protein-1
Smg	Semaglutide
CXCL1	plasminogen activator inhibitor 1
LDL	low density lipoprotein
ACEI	Angiotensin converting enzyme inhibitor
ARB	Angiotensin II receptor blockers
